# Supplementary material for: Measurements of Plasma-Free Metanephrines by Immunoassay Versus Urinary Metanephrines and Catecholamines by Liquid Chromatography with Amperometric Detection for the Diagnosis of Pheochromocytoma/Paraganglioma
Source: J Clin Med. 2020 Sep 26;9(10):3108. doi: 10.3390/jcm9103108 (PMC7600173; doi:10.3390/jcm9103108)
Supplement: Supplementary file 1 [file jcm-09-03108-s001.zip]

Archive with 6 entries (6 files):
- Supplementary Table and Legend to Table.docx
- Legends to Supplementary Figures.docx
- Supllementary Figure S1.jpg
- Supplementary Figure S4.jpg
- Supplementary Figure S3.jpg
- Supplementary Figure S2.jpg
